# Supplementary material for: GCN250, new global gridded curve numbers for hydrologic modeling and design
Source: Sci Data. 2019 Aug 12;6:145. doi: 10.1038/s41597-019-0155-x (PMC6690949; doi:10.1038/s41597-019-0155-x)
Supplement: Supplementary file 1 — Download metadata file [file 41597_2019_155_MOESM1_ESM.zip]

Archive with 3 entries (3 files):
- s_Jaafar156A_study.txt
- a_Jaafar156A_assay.txt
- i_Investigation.txt
