# Supplementary material for: GCN250, new global gridded curve numbers for hydrologic modeling and design
Source: Sci Data. 2019 Aug 12;6:145. doi: 10.1038/s41597-019-0155-x (PMC6690949; doi:10.1038/s41597-019-0155-x)
Supplement: Supplementary file 1 — Download metadata file [file 41597_2019_155_MOESM1_ESM.zip › s_Jaafar156A_study.txt]

Source Name	Comment[type of data source]	Comment[source doi or url]	Characteristics[geographical location]	Term Source REF	Term Accession Number	Characteristics[environment type]	Term Source REF	Term Accession Number	Protocol REF	Sample Name	Factor Value[geographic location]	Factor Value[runoff level]	Factor Value[soil type]	Factor Value[land use]
Hydrological soil groups HYSOGs250m	dataset	doi: 10.1038/sdata.2018.91	Earth (Planet)	OMIT	OMIT:0018724	soil	ENVO	ENVO:00001998	data sourcing	Hydrological soil group		dry;average;wet
ESA CCI-Landcover	dataset	https://storage.googleapis.com/cci-lc-v207/ESACCI-LC-L4-LCCS-Map-300m-P1Y-2015-v2.0.7.zip	Earth (Planet)	OMIT	OMIT:0018724	land	ENVO	ENVO:01000635	data sourcing	Land cover classes		dry;average;wet
Poulter et al 2015	publication	https://pure.mpg.de/pubman/item/item_2182854_5/component/file_2182858/gmd-8-2315-2015.pdf	Earth (Planet)	OMIT	OMIT:0018724	ecosystem	ENVO	ENVO:01001110	data sourcing	Plant functional types		dry;average;wet
National Engineering Handbook	publication	https://www.nrcs.usda.gov/wps/portal/nrcs/detailfull/national/water/manage/hydrology/?cid=STELPRDB1043063	Earth (Planet)	OMIT	OMIT:0018724	hydrological process	ENVO	ENVO:02500031	data sourcing	Hydrologic soil-cover complexes		dry;average;wet
