# Supplementary material for: GCN250, new global gridded curve numbers for hydrologic modeling and design
Source: Sci Data. 2019 Aug 12;6:145. doi: 10.1038/s41597-019-0155-x (PMC6690949; doi:10.1038/s41597-019-0155-x)
Supplement: Supplementary file 1 — Download metadata file [file 41597_2019_155_MOESM1_ESM.zip › a_Jaafar156A_assay.txt]

Sample Name	Protocol REF	Assay Name	Raw Data File	Comment[Data Repository]	Comment[Data Record Accession]	Comment[Data Record URI]	Factor Value[runoff level]
Hydrological soil group	data integration	Hydrological soil group for dry runoff condition	GCN250_ARCI.tif	figshare	doi:10.6084/m9.figshare.7756202	https://doi.org/10.6084/m9.figshare.7756202	dry
Land cover classes	data integration	Land cover classes for dry runoff condition	GCN250_ARCI.tif	figshare	doi:10.6084/m9.figshare.7756202	https://doi.org/10.6084/m9.figshare.7756202	dry
Plant functional types	data integration	Plant functional types for dry runoff condition	GCN250_ARCI.tif	figshare	doi:10.6084/m9.figshare.7756202	https://doi.org/10.6084/m9.figshare.7756202	dry
Hydrologic soil-cover complexes	data integration	Hydrologic soil-cover complexes for dry runoff condition	GCN250_ARCI.tif	figshare	doi:10.6084/m9.figshare.7756202	https://doi.org/10.6084/m9.figshare.7756202	dry
Hydrological soil group	data integration	Hydrological soil group for average runoff condition	GCN250_ARCII.tif	figshare	doi:10.6084/m9.figshare.7756202	https://doi.org/10.6084/m9.figshare.7756202	average
Land cover classes	data integration	Land cover classes for average runoff condition	GCN250_ARCII.tif	figshare	doi:10.6084/m9.figshare.7756202	https://doi.org/10.6084/m9.figshare.7756202	average
Plant functional types	data integration	Plant functional types for average runoff condition	GCN250_ARCII.tif	figshare	doi:10.6084/m9.figshare.7756202	https://doi.org/10.6084/m9.figshare.7756202	average
Hydrologic soil-cover complexes	data integration	Hydrologic soil-cover complexes for average runoff condition	GCN250_ARCII.tif	figshare	doi:10.6084/m9.figshare.7756202	https://doi.org/10.6084/m9.figshare.7756202	average
Hydrological soil group	data integration	Hydrological soil group for wet runoff condition	GCN250_ARCIII.tif	figshare	doi:10.6084/m9.figshare.7756202	https://doi.org/10.6084/m9.figshare.7756202	wet
Land cover classes	data integration	Land cover classes for wet runoff condition	GCN250_ARCIII.tif	figshare	doi:10.6084/m9.figshare.7756202	https://doi.org/10.6084/m9.figshare.7756202	wet
Plant functional types	data integration	Plant functional types for wet runoff condition	GCN250_ARCIII.tif	figshare	doi:10.6084/m9.figshare.7756202	https://doi.org/10.6084/m9.figshare.7756202	wet
Hydrologic soil-cover complexes	data integration	Hydrologic soil-cover complexes for wet runoff condition	GCN250_ARCIII.tif	figshare	doi:10.6084/m9.figshare.7756202	https://doi.org/10.6084/m9.figshare.7756202	wet
