# Supplementary material for: GCN250, new global gridded curve numbers for hydrologic modeling and design
Source: Sci Data. 2019 Aug 12;6:145. doi: 10.1038/s41597-019-0155-x (PMC6690949; doi:10.1038/s41597-019-0155-x)
Supplement: Supplementary file 1 — Download metadata file [file 41597_2019_155_MOESM1_ESM.zip › i_Investigation.txt]

# Investigation File generated for Scientific Data with Investigation File Authoring Tool version 0.1.0 on 29/07/2019 - This metadata file is CC0
ONTOLOGY SOURCE REFERENCE
Term Source Name	OMIT	ERO	OBI	ENVO
Term Source File	http://data.bioontology.org/ontologies/OMIT	http://data.bioontology.org/ontologies/ERO	http://data.bioontology.org/ontologies/OBI	http://data.bioontology.org/ontologies/ENVO
Term Source Version	OBO 4.0-12122013-2338	2013-08-02	2014-08-18	
Term Source Description	Ontology for MicroRNA Target	Eagle-I Research Resource Ontology	Ontology for Biomedical Investigations	Environment Ontology
INVESTIGATION
Investigation Identifier
Investigation Title
Investigation Description
Investigation Submission Date
Investigation Public Release Date
INVESTIGATION PUBLICATIONS
Investigation PubMed ID
Investigation Publication DOI
Investigation Publication Author List
Investigation Publication Title
Investigation Publication Status
Investigation Publication Status Term Accession Number
Investigation Publication Status Term Source REF
INVESTIGATION CONTACTS
Investigation Person Last Name
Investigation Person Mid Initials
Investigation Person First Name
Investigation Person Address
Investigation Person Phone
Investigation Person Fax
Investigation Person Email
Investigation Person Affiliation
Investigation Person Roles
Investigation Person Roles Term Accession Number
Investigation Person Roles Term Source REF
STUDY
Study Identifier	10.1038/s41597-019-0155-x
Study Title	GCN250, new global gridded curve numbers for hydrologic modeling and design
Study Submission Date	22/02/2019
Study Public Release Date	12/08/2019
Study Description	https://www.nature.com/articles/s41597-019-0155-x
Study File Name	s_Jaafar156A_study.txt
Comment[Subject Keywords]	""
Comment[Manuscript Licence]	CC BY-4.0
Comment[Experimental Metadata Licence]	CC0
Comment[Supplementary Information File Name]
Comment[Supplementary Information File Type]
Comment[Supplementary Information File URL]
Comment[Data Repository]	figshare
Comment[Data Record Accession]	doi:10.6084/m9.figshare.7756202
Comment[Data Record URI]	https://doi.org/10.6084/m9.figshare.7756202
STUDY DESIGN DESCRIPTORS
Study Design Type	modeling and simulation objective	data integration objective
Study Design Type Term Accession Number	ERO:0100102	ERO:0100092
Study Design Type Term Source REF	ERO	ERO
STUDY PUBLICATIONS
Study PubMed ID
Study Publication DOI
Study Publication Author List
Study Publication Title
Study Publication Status
Study Publication Status Term Accession Number
Study Publication Status Term Source REF
STUDY FACTORS
Study Factor Name	geographic location	runoff level	soil type	land use
Study Factor Type	geographic location	hydrological process	soil	land use
Study Factor Type Term Accession Number	GAZ:00000448	ENVO:02500031	ENVO:00001998	""
Study Factor Type Term Source REF	OBI	ENVO	ENVO	""
STUDY ASSAYS
Study Assay Measurement Type	hydrological process
Study Assay Measurement Type Term Accession Number	ENVO:02500031
Study Assay Measurement Type Term Source REF	ENVO
Study Assay Technology Type	computational modeling technique
Study Assay Technology Type Term Accession Number	ERO:0001251
Study Assay Technology Type Term Source REF	ERO
Study Assay Technology Platform	""
Study Assay File Name	a_Jaafar156A_assay.txt
STUDY PROTOCOLS
Study Protocol Name	data sourcing	data integration
Study Protocol Type	information acquisition	data transformation
Study Protocol Type Term Accession Number	OBI:0600013	OBI:0200000
Study Protocol Type Term Source REF	OBI	ERO
Study Protocol Description		
Study Protocol URI	""	""
Study Protocol Version		
Study Protocol Parameters Name	""	""
Study Protocol Parameters Name Term Accession Number	""	""
Study Protocol Parameters Name Term Source REF	""	""
Study Protocol Components Name	""	""
Study Protocol Components Type	""	""
Study Protocol Components Type Term Accession Number	""	""
Study Protocol Components Type Term Source REF	""	""
STUDY CONTACTS
Study Person Last Name	Jaafar	Ahmad	El Beyrouthy
Study Person First Name	Hadi H.	Farah A.	Naji
Study Person Mid Initials
Study Person Email	hj01@aub.edu.lb	""	""
Study Person Phone
Study Person Fax
Study Person Address
Study Person Affiliation	American University of Beirut, Beirut, Lebanon	American University of Beirut, Beirut, Lebanon	American University of Beirut, Beirut, Lebanon
Study Person Roles
Study Person Roles Term Accession Number
Study Person Roles Term Source REF
Comment[Study Person ORCID]	0000-0003-2612-3191	""	""
Comment[Funder]
Comment[FundRef ID]
Comment[Funder Term Source REF]
Comment[Grant Identifier]
